# Supplementary material for: A New Cd(II)-Based Coordination Polymer for Efficient Photocatalytic Removal of Organic Dyes
Source: Molecules. 2023 Sep 28;28(19):6848. doi: 10.3390/molecules28196848 (PMC10574129; doi:10.3390/molecules28196848)
Supplement: Supplementary file 1 [file molecules-28-06848-s001.zip]

Archive with 1 entries (1 files):
- molecules-2600657-supplementary.pdf
